# Supplementary material for: Multiple hydrogen-bonded dimers: are only the frontier atoms relevant?
Source: Phys Chem Chem Phys. 2023 Nov 30;26(15):11306–10. doi: 10.1039/d3cp05244c (PMC11022277; doi:10.1039/d3cp05244c)
Supplement: CP-026-D3CP05244C-s002 [file CP-026-D3CP05244C-s002.zip]

Archive with 32 entries (31 files):
- xyzformat_coordinates/
- __MACOSX/._xyzformat_coordinates
- xyzformat_coordinates/G2C.xyz
- __MACOSX/xyzformat_coordinates/._G2C.xyz
- xyzformat_coordinates/G2C1.xyz
- __MACOSX/xyzformat_coordinates/._G2C1.xyz
- xyzformat_coordinates/GC.xyz
- __MACOSX/xyzformat_coordinates/._GC.xyz
- xyzformat_coordinates/G2.xyz
- __MACOSX/xyzformat_coordinates/._G2.xyz
- xyzformat_coordinates/G3.xyz
- __MACOSX/xyzformat_coordinates/._G3.xyz
- xyzformat_coordinates/G3C1.xyz
- __MACOSX/xyzformat_coordinates/._G3C1.xyz
- xyzformat_coordinates/GC1.xyz
- __MACOSX/xyzformat_coordinates/._GC1.xyz
- xyzformat_coordinates/G1C1.xyz
- __MACOSX/xyzformat_coordinates/._G1C1.xyz
- xyzformat_coordinates/G1.xyz
- __MACOSX/xyzformat_coordinates/._G1.xyz
- xyzformat_coordinates/G3C_Cs.xyz
- __MACOSX/xyzformat_coordinates/._G3C_Cs.xyz
- xyzformat_coordinates/G3C_C1.xyz
- __MACOSX/xyzformat_coordinates/._G3C_C1.xyz
- xyzformat_coordinates/G.xyz
- __MACOSX/xyzformat_coordinates/._G.xyz
- xyzformat_coordinates/C.xyz
- __MACOSX/xyzformat_coordinates/._C.xyz
- xyzformat_coordinates/C1.xyz
- __MACOSX/xyzformat_coordinates/._C1.xyz
- xyzformat_coordinates/G1C.xyz
- __MACOSX/xyzformat_coordinates/._G1C.xyz
