# Supplementary material for: Multiple hydrogen-bonded dimers: are only the frontier atoms relevant?
Source: Phys Chem Chem Phys. 2023 Nov 30;26(15):11306–10. doi: 10.1039/d3cp05244c (PMC11022277; doi:10.1039/d3cp05244c)
Supplement: CP-026-D3CP05244C-s002 [file CP-026-D3CP05244C-s002.zip › xyzformat_coordinates/G2C.xyz]

26

H      -4.72704803      -2.49623084       0.00000000
N       3.43245389       0.76608665       0.00000000
N      -0.14432090       2.67303698       0.00000000
O      -2.47743331       1.23797285       0.00000000
H      -0.18893100       3.68310642       0.00000000
C       3.44540725       2.13207040       0.00000000
H       2.26990894       3.91157020       0.00000000
H      -2.65865171      -3.88793136       0.00000000
H      -0.11673060      -3.75443531       0.00000000
H      -0.50096617      -0.24858433       0.00000000
C      -2.58788387      -0.00942404       0.00000000
C      -2.60364026      -2.80448922       0.00000000
C       1.04889720       2.06449515       0.00000000
H       0.72423486      -2.21097827       0.00000000
H       4.29223439       0.22697092       0.00000000
N      -3.78446533      -0.66902595       0.00000000
C       2.27652075       2.82719813       0.00000000
H       4.42065519       2.60978826       0.00000000
H      -1.03691765       2.11441737       0.00000000
N       1.06166730       0.71649310       0.00000000
C      -3.75100787      -2.00488232       0.00000000
N      -1.39815732      -0.77924748       0.00000000
N      -0.15728132      -2.74566566       0.00000000
C      -1.36746469      -2.14145199       0.00000000
C       2.22630901       0.01539186       0.00000000
O       2.30261127      -1.22625152       0.00000000
