# Supplementary material for: Multiple hydrogen-bonded dimers: are only the frontier atoms relevant?
Source: Phys Chem Chem Phys. 2023 Nov 30;26(15):11306–10. doi: 10.1039/d3cp05244c (PMC11022277; doi:10.1039/d3cp05244c)
Supplement: CP-026-D3CP05244C-s002 [file CP-026-D3CP05244C-s002.zip › xyzformat_coordinates/G2C1.xyz]

26

H      -4.73919204      -2.45029315       0.00000000
C       3.51641124       0.77174454       0.00000000
N      -0.13512214       2.65542170       0.00000000
O      -2.45159096       1.26031786       0.00000000
H      -0.17271347       3.66569144       0.00000000
C       3.44503080       2.12115684       0.00000000
H       2.16993586       3.76734311       0.00000000
H      -2.68648612      -3.86442496       0.00000000
H      -0.13740703      -3.75240809       0.00000000
H      -0.48864428      -0.25053873       0.00000000
C      -2.57344688       0.01098378       0.00000000
C      -2.61978034      -2.78163693       0.00000000
C       1.04073019       2.00895331       0.00000000
H       0.71674677      -2.21086306       0.00000000
H       4.46916213       0.25443545       0.00000000
N      -3.77660724      -0.63281142       0.00000000
N       2.21355185       2.75518802       0.00000000
H       4.30967502       2.77761485       0.00000000
H      -1.03773593       2.09910739       0.00000000
N       1.07663540       0.68499465       0.00000000
C      -3.75768521      -1.97022221       0.00000000
N      -1.39379421      -0.76868494       0.00000000
N      -0.17085126      -2.74322017       0.00000000
C      -1.37543289      -2.13192526       0.00000000
C       2.27646462      -0.01356029       0.00000000
O       2.28214614      -1.26236374       0.00000000
