# Supplementary material for: Multiple hydrogen-bonded dimers: are only the frontier atoms relevant?
Source: Phys Chem Chem Phys. 2023 Nov 30;26(15):11306–10. doi: 10.1039/d3cp05244c (PMC11022277; doi:10.1039/d3cp05244c)
Supplement: CP-026-D3CP05244C-s002 [file CP-026-D3CP05244C-s002.zip › xyzformat_coordinates/GC.xyz]

29

N       0.59867372      -2.59561488       0.00000000
O       1.05345131       2.01711820       0.00000000
N       0.92872482      -0.28881279       0.00000000
C       1.47019236      -1.55836777       0.00000000
N       2.78382843      -1.78973225       0.00000000
C       3.51388235      -0.65337132       0.00000000
C       3.07174580       0.68421038       0.00000000
C       1.66043411       0.92575481       0.00000000
N       4.89206367      -0.56794455       0.00000000
C       5.21678217       0.79120432       0.00000000
N       4.15308827       1.56345305       0.00000000
H      -0.42092927      -2.46773860       0.00000000
H       0.99421096      -3.52509469       0.00000000
H      -0.10742681      -0.18798821       0.00000000
H       5.52758939      -1.35729897       0.00000000
H       6.24625629       1.12769418       0.00000000
O      -2.28007418      -2.22739882       0.00000000
N      -1.68796952       2.34019800       0.00000000
N      -1.95907410       0.05644013       0.00000000
C      -3.94752695       1.46543337       0.00000000
C      -2.72640556      -1.06813212       0.00000000
N      -4.13680265      -0.88849832       0.00000000
C      -4.71981554       0.34599028       0.00000000
C      -2.51392107       1.28373228       0.00000000
H      -4.39339623       2.45391355       0.00000000
H      -4.69181664      -1.73813395       0.00000000
H      -5.80548499       0.37278708       0.00000000
H      -0.64857318       2.21087453       0.00000000
H      -2.07170700       3.27532310       0.00000000
