# Supplementary material for: Multiple hydrogen-bonded dimers: are only the frontier atoms relevant?
Source: Phys Chem Chem Phys. 2023 Nov 30;26(15):11306–10. doi: 10.1039/d3cp05244c (PMC11022277; doi:10.1039/d3cp05244c)
Supplement: CP-026-D3CP05244C-s002 [file CP-026-D3CP05244C-s002.zip › xyzformat_coordinates/G2.xyz]

13

H      -4.71367530      -2.50406997      -0.04641725
H       0.68659341      -2.25487255      -0.10898152
C      -1.36386587      -2.13480577       0.07596088
O      -2.47478712       1.24464764      -0.02607231
N      -3.79186856      -0.67534098      -0.04659067
C      -3.74477505      -1.99883958      -0.01756782
N      -1.39365518      -0.77470162       0.04497436
H      -2.63619449      -3.88131149       0.05954419
H      -0.12066792      -3.75339800       0.00809334
H      -0.53659649      -0.22903903       0.09952333
C      -2.60433181       0.02723696      -0.01246009
C      -2.58408710      -2.79839840       0.04116500
N      -0.14237397      -2.75693655       0.18846532
