# Supplementary material for: Multiple hydrogen-bonded dimers: are only the frontier atoms relevant?
Source: Phys Chem Chem Phys. 2023 Nov 30;26(15):11306–10. doi: 10.1039/d3cp05244c (PMC11022277; doi:10.1039/d3cp05244c)
Supplement: CP-026-D3CP05244C-s002 [file CP-026-D3CP05244C-s002.zip › xyzformat_coordinates/G3.xyz]

13

N      -0.07219144      -2.87606742       0.24283577
H       0.72657041      -2.42300330      -0.19210576
C      -1.30141660      -2.24889230       0.09960153
O      -2.42155052       1.14336591      -0.00961628
H      -4.65640197      -0.38652402      -0.09757511
C      -3.70302264      -0.90980293      -0.04395109
N      -3.69693128      -2.22394737      -0.02022879
N      -1.31553484      -0.87953096       0.07736210
H      -0.08471515      -3.87841550       0.08537554
H      -0.45083718      -0.34823751       0.16410049
C      -2.50026322      -0.08606147       0.00268588
C      -2.52071959      -2.90559678       0.04273240
H      -2.56265731      -3.99193400       0.05094517
