# Supplementary material for: Multiple hydrogen-bonded dimers: are only the frontier atoms relevant?
Source: Phys Chem Chem Phys. 2023 Nov 30;26(15):11306–10. doi: 10.1039/d3cp05244c (PMC11022277; doi:10.1039/d3cp05244c)
Supplement: CP-026-D3CP05244C-s002 [file CP-026-D3CP05244C-s002.zip › xyzformat_coordinates/G3C1.xyz]

26

O      -4.89773766      -3.46947648       0.00000000
H      -7.58919533      -3.32988117       0.00000000
H      -5.46977121       2.04541243       0.00000000
H      -3.96156133      -1.14525070       0.00000000
C      -5.61205096      -2.42796864       0.00000000
C      -7.09968576      -0.06626180       0.00000000
H      -3.94565900       1.16472719       0.00000000
C      -7.04855319      -2.38573914       0.00000000
N      -7.73839664      -1.25128984       0.00000000
N      -5.00674630      -1.16656602       0.00000000
N      -4.97813343       1.16379392       0.00000000
C      -5.69775435       0.01390120       0.00000000
H      -7.69986918       0.84146299       0.00000000
O      -2.09791718       1.12185655       0.00000000
C       0.00000000       0.00000000       0.00000000
N      -2.18153281      -3.48267130       0.00000000
C       0.62579249      -1.19742495       0.00000000
H       0.36639110      -3.26364665       0.00000000
H      -1.69698857      -4.36985846       0.00000000
C      -1.50059807      -2.32521811       0.00000000
H       0.55637134       0.93048138       0.00000000
N      -0.11146667      -2.37034411       0.00000000
H       1.70418747      -1.32228419       0.00000000
H      -3.24006901      -3.46841624       0.00000000
N      -2.14452624      -1.16854602       0.00000000
C      -1.46720535       0.04547822       0.00000000
