# Supplementary material for: Multiple hydrogen-bonded dimers: are only the frontier atoms relevant?
Source: Phys Chem Chem Phys. 2023 Nov 30;26(15):11306–10. doi: 10.1039/d3cp05244c (PMC11022277; doi:10.1039/d3cp05244c)
Supplement: CP-026-D3CP05244C-s002 [file CP-026-D3CP05244C-s002.zip › xyzformat_coordinates/GC1.xyz]

29

N      -4.25485308      -2.46326029       0.00000000
C       4.22543327       0.86421313       0.00000000
N       0.60227873       2.80027217       0.00000000
O      -1.75496943       1.43047296       0.00000000
N      -4.41957388      -0.21319516       0.00000000
C       4.17288027       2.21404500       0.00000000
H       2.91803979       3.87590548       0.00000000
H       0.58064784       3.81072294       0.00000000
H       0.50070613      -3.63104182       0.00000000
H       0.18674758      -0.13767797       0.00000000
C      -1.87794365       0.18513681       0.00000000
N      -1.83561907      -2.75135646       0.00000000
C       1.76768024       2.13132830       0.00000000
H       1.37768215      -2.09293554       0.00000000
H       5.17079113       0.33349217       0.00000000
C      -3.07851073      -0.59300343       0.00000000
N       2.94924583       2.86334587       0.00000000
H       5.04585044       2.85940131       0.00000000
H      -0.30424424       2.26394106       0.00000000
N       1.78174223       0.80829103       0.00000000
C      -2.95508468      -1.99698509       0.00000000
N      -0.72704742      -0.63773655       0.00000000
N       0.49191568      -2.62081980       0.00000000
C      -0.71986461      -2.01898718       0.00000000
C       2.97542930       0.09395280       0.00000000
O       2.96705871      -1.15296360       0.00000000
C      -5.09073838      -1.34332381       0.00000000
H      -6.16934189      -1.44160929       0.00000000
H      -4.52633824      -3.43962505       0.00000000
