# Supplementary material for: Multiple hydrogen-bonded dimers: are only the frontier atoms relevant?
Source: Phys Chem Chem Phys. 2023 Nov 30;26(15):11306–10. doi: 10.1039/d3cp05244c (PMC11022277; doi:10.1039/d3cp05244c)
Supplement: CP-026-D3CP05244C-s002 [file CP-026-D3CP05244C-s002.zip › xyzformat_coordinates/G1C1.xyz]

26

H      -4.55447672      -2.79633147       0.00000000
C       3.59538651       0.61520537       0.00000000
N      -0.02958438       2.55118837       0.00000000
O      -2.38970179       1.18224713       0.00000000
H      -4.65596544      -0.29976049       0.00000000
C       3.54261595       1.96515203       0.00000000
H       2.28923849       3.62844178       0.00000000
H      -0.05126361       3.56169791       0.00000000
H      -0.18340555      -3.87967725       0.00000000
H      -0.42056345      -0.36340973       0.00000000
C      -2.49498542      -0.07263038       0.00000000
N      -2.49110344      -2.93799860       0.00000000
C       1.13746646       1.88457283       0.00000000
H       0.73560803      -2.36261375       0.00000000
H       4.54104393       0.08498100       0.00000000
C      -3.70944128      -0.82891144       0.00000000
N       2.31924951       2.61583959       0.00000000
H       4.41586280       2.61012939       0.00000000
H      -0.93788089       2.01316080       0.00000000
N       1.15320887       0.56189889       0.00000000
C      -3.63625405      -2.20750706       0.00000000
N      -1.33674395      -0.86365749       0.00000000
N      -0.16205992      -2.86920658       0.00000000
C      -1.35521543      -2.23591219       0.00000000
C       2.34537711      -0.15517005       0.00000000
O       2.33358766      -1.40172862       0.00000000
