# Supplementary material for: Multiple hydrogen-bonded dimers: are only the frontier atoms relevant?
Source: Phys Chem Chem Phys. 2023 Nov 30;26(15):11306–10. doi: 10.1039/d3cp05244c (PMC11022277; doi:10.1039/d3cp05244c)
Supplement: CP-026-D3CP05244C-s002 [file CP-026-D3CP05244C-s002.zip › xyzformat_coordinates/G1.xyz]

13

H      -4.52117811      -2.84677250      -0.00171088
H       0.70733971      -2.43139339      -0.13024692
C      -1.33819444      -2.23958897       0.10180237
O      -2.40727582       1.16418976      -0.02751152
H      -4.67047811      -0.36037867      -0.08392562
C      -3.71397377      -0.86929596      -0.03311799
C      -3.61871886      -2.23622409       0.01322023
N      -1.33111303      -0.87032306       0.06858322
H      -0.17928316      -3.88717247       0.07087873
H      -0.46246332      -0.34317967       0.13653020
C      -2.51744378      -0.06075038      -0.00412612
N      -2.44885369      -2.94936887       0.07091266
N      -0.12777842      -2.88513639       0.22087350
