# Supplementary material for: Multiple hydrogen-bonded dimers: are only the frontier atoms relevant?
Source: Phys Chem Chem Phys. 2023 Nov 30;26(15):11306–10. doi: 10.1039/d3cp05244c (PMC11022277; doi:10.1039/d3cp05244c)
Supplement: CP-026-D3CP05244C-s002 [file CP-026-D3CP05244C-s002.zip › xyzformat_coordinates/G3C_Cs.xyz]

26

O      -2.40347566       1.14348257       0.00000000
H      -4.64594696      -0.35252231       0.00000000
H      -0.07999616      -3.89211259       0.00000000
H      -0.41185261      -0.37137865       0.00000000
C      -2.48538321      -0.11388775       0.00000000
C      -2.55506554      -2.90587663       0.00000000
H       0.78263014      -2.36287305       0.00000000
C      -3.69855757      -0.88765097       0.00000000
N      -3.71126398      -2.21421910       0.00000000
N      -1.31853950      -0.89027251       0.00000000
N      -0.10496639      -2.88309737       0.00000000
C      -1.31079766      -2.25770403       0.00000000
H      -2.60641097      -3.99283687       0.00000000
O       2.37213181      -1.36278821       0.00000000
N       3.51782577       0.62049921       0.00000000
N      -0.04307029       2.55794573       0.00000000
C       3.54172410       1.98591428       0.00000000
H       2.37996269       3.77465523       0.00000000
H      -0.07684718       3.56836221       0.00000000
C       1.14494336       1.93723141       0.00000000
H       4.37326083       0.07441367       0.00000000
C       2.37822446       2.69028077       0.00000000
H       4.52064757       2.45608695       0.00000000
H      -0.94137339       2.01117547       0.00000000
N       1.14601563       0.58974958       0.00000000
C       2.30592422      -0.12183003       0.00000000
