# Supplementary material for: Multiple hydrogen-bonded dimers: are only the frontier atoms relevant?
Source: Phys Chem Chem Phys. 2023 Nov 30;26(15):11306–10. doi: 10.1039/d3cp05244c (PMC11022277; doi:10.1039/d3cp05244c)
Supplement: CP-026-D3CP05244C-s002 [file CP-026-D3CP05244C-s002.zip › xyzformat_coordinates/G3C_C1.xyz]

26

O      -2.40332505       1.14095745      -0.01218692
H      -4.64459113      -0.35568229      -0.06050698
H      -0.08056830      -3.89130450       0.05776842
H      -0.41199042      -0.37332200       0.04955531
C      -2.48494082      -0.11626463       0.00180208
C      -2.55451851      -2.90804147       0.03074458
H       0.77965772      -2.36467112       0.06964309
C      -3.69768375      -0.89057514      -0.02580208
N      -3.71046331      -2.21693726      -0.01320901
N      -1.31873250      -0.89227291       0.04611741
N      -0.10597814      -2.88472778       0.13333950
C      -1.31129046      -2.25949799       0.06446419
H      -2.60589802      -3.99491477       0.04310888
O       2.37055206      -1.36510921      -0.00007243
N       3.51697393       0.61778893      -0.00761645
N      -0.04320142       2.55642598       0.01494704
C       3.54133871       1.98317552      -0.00831348
H       2.38018953       3.77231887      -0.00148537
H      -0.07675603       3.56682798       0.00920301
C       1.14463054       1.93530075       0.00931454
H       4.37219299       0.07140801      -0.01457486
C       2.37810002       2.68794766      -0.00009732
H       4.52038701       2.45302263      -0.01619952
H      -0.94144059       2.00980091       0.00953113
N       1.14520549       0.58785763       0.01279052
C       2.30485161      -0.12420288       0.00200518
