# Supplementary material for: Multiple hydrogen-bonded dimers: are only the frontier atoms relevant?
Source: Phys Chem Chem Phys. 2023 Nov 30;26(15):11306–10. doi: 10.1039/d3cp05244c (PMC11022277; doi:10.1039/d3cp05244c)
Supplement: CP-026-D3CP05244C-s002 [file CP-026-D3CP05244C-s002.zip › xyzformat_coordinates/G.xyz]

16

N       0.28163300      -2.55390325       0.20817153
O       0.76823470       2.07859287      -0.01768081
N       0.63775132      -0.23020992       0.06076946
C       1.16821770      -1.49882350       0.09458302
N       2.46495165      -1.74127190       0.07448973
C       3.21532061      -0.60753286       0.03420043
C       2.79461981       0.73190991      -0.01188713
C       1.38215917       1.02021631       0.00312451
N       4.59273312      -0.54920346       0.01590087
C       4.94045783       0.80057138      -0.03825888
N       3.88787244       1.58983610      -0.05606015
H      -0.63607368      -2.44724072      -0.21002029
H       0.71157694      -3.46001864       0.05244828
H      -0.36822411      -0.09582809       0.13341145
H       5.21493797      -1.34918163       0.04019435
H       5.97483178       1.12005880      -0.06263857
