# Supplementary material for: Multiple hydrogen-bonded dimers: are only the frontier atoms relevant?
Source: Phys Chem Chem Phys. 2023 Nov 30;26(15):11306–10. doi: 10.1039/d3cp05244c (PMC11022277; doi:10.1039/d3cp05244c)
Supplement: CP-026-D3CP05244C-s002 [file CP-026-D3CP05244C-s002.zip › xyzformat_coordinates/C.xyz]

13

O       1.71216494      -0.12514094      -2.04497528
H       2.31218647      -0.10124492       0.34154551
N       1.31941154       0.06340310       0.20760262
N      -0.46679176       0.28255734      -1.36453488
C       0.87744261       0.06603261      -1.16715763
C      -1.27528857       0.48247398      -0.33179909
C      -0.84261719       0.48248795       1.04339355
C       0.48572159       0.26342989       1.26125152
N      -2.59141927       0.72372102      -0.61541491
H      -1.52798514       0.65282284       1.86625504
H       0.92805887       0.24038909       2.25353360
H      -2.88830433       0.60957048      -1.57727041
H      -3.29010532       0.71235125       0.11368437
