# Supplementary material for: Multiple hydrogen-bonded dimers: are only the frontier atoms relevant?
Source: Phys Chem Chem Phys. 2023 Nov 30;26(15):11306–10. doi: 10.1039/d3cp05244c (PMC11022277; doi:10.1039/d3cp05244c)
Supplement: CP-026-D3CP05244C-s002 [file CP-026-D3CP05244C-s002.zip › xyzformat_coordinates/C1.xyz]

13

C       2.96165546       0.09337808       0.01905012
C       4.21645371       0.87166236      -0.04998703
N       0.62717982       2.87455655       0.23214548
H       5.15525674       0.33207908      -0.11602454
O       2.94686720      -1.13685307       0.02626049
C       4.18722380       2.22038127      -0.01350311
H       2.94446599       3.88249408       0.21958812
H       0.57769380       3.76578312      -0.25251911
N       2.96831821       2.88212371       0.06193646
H       5.06697350       2.85625947      -0.04139434
H      -0.20076144       2.29728267       0.11459977
N       1.75828482       0.84118812       0.06405339
C       1.79717957       2.13907897       0.09962044
