# Supplementary material for: Multiple hydrogen-bonded dimers: are only the frontier atoms relevant?
Source: Phys Chem Chem Phys. 2023 Nov 30;26(15):11306–10. doi: 10.1039/d3cp05244c (PMC11022277; doi:10.1039/d3cp05244c)
Supplement: CP-026-D3CP05244C-s002 [file CP-026-D3CP05244C-s002.zip › xyzformat_coordinates/G1C.xyz]

26

H      -4.53871030      -2.83945566       0.00000000
N       3.51294227       0.61127058       0.00000000
N      -0.03713328       2.56836403       0.00000000
O      -2.41544039       1.16142947       0.00000000
H      -4.66726530      -0.34440221       0.00000000
C       3.54450633       1.97622068       0.00000000
H       2.39239442       3.77145087       0.00000000
H      -0.06598931       3.57879410       0.00000000
H      -0.16177738      -3.88060280       0.00000000
H      -0.43193297      -0.35984702       0.00000000
C      -2.50874849      -0.09167037       0.00000000
N      -2.47322807      -2.95839605       0.00000000
C       1.14796652       1.94007972       0.00000000
H       0.74521637      -2.36106294       0.00000000
H       4.36532309       0.06038520       0.00000000
C      -3.71508311      -0.86339785       0.00000000
C       2.38477202       2.68709509       0.00000000
H       4.52599223       2.44108875       0.00000000
H      -0.93609925       2.02710193       0.00000000
N       1.14049486       0.59361407       0.00000000
C      -3.62733895      -2.24015827       0.00000000
N      -1.34037728      -0.87259284       0.00000000
N      -0.14709599      -2.87013057       0.00000000
C      -1.34614945      -2.24417683       0.00000000
C       2.29674187      -0.12529981       0.00000000
O       2.35601954      -1.36570130       0.00000000
